# Supplementary material for: Population genomics of invasive rodents on islands: Genetic consequences of colonization and prospects for localized synthetic gene drive
Source: Evol Appl. 2021 Mar 10;14(5):1421–35. doi: 10.1111/eva.13210 (PMC8127709; doi:10.1111/eva.13210)
Supplement: Supplementary file 2 — Table S4 [file EVA-14-1421-s001.xlsx]

## Sheet: uniq_gene_ids_and_names
ENSEMBL_GENE_ID	Name
ENSMUSG00000069295	vomeronasal 1 receptor 196(Vmn1r196)
ENSMUSG00000030976	testis expressed 36(Tex36)
ENSMUSG00000090100	tau tubulin kinase 2(Ttbk2)
ENSMUSG00000029578	WD repeat domain, phosphoinositide interacting 2(Wipi2)
ENSMUSG00000023827	1-acylglycerol-3-phosphate O-acyltransferase 4 (lysophosphatidic acid acyltransferase, delta)(Agpat4)
ENSMUSG00000028820	splicing factor proline/glutamine rich (polypyrimidine tract binding protein associated)(Sfpq)
ENSMUSG00000030805	syntaxin 4A (placental)(Stx4a)
ENSMUSG00000046562	unc-119 lipid binding chaperone B(Unc119b)
ENSMUSG00000021461	Fanconi anemia, complementation group C(Fancc)
ENSMUSG00000040614	NLR family, pyrin domain containing 9C(Nlrp9c)
ENSMUSG00000018559	CTD nuclear envelope phosphatase 1(Ctdnep1)
ENSMUSG00000040247	TBC1 domain family, member 10c(Tbc1d10c)
ENSMUSG00000027900	DNA-damage regulated autophagy modulator 2(Dram2)
ENSMUSG00000005640	insulin receptor-related receptor(Insrr)
ENSMUSG00000092049	vomeronasal 2, receptor 4(Vmn2r4)
ENSMUSG00000040177	RIKEN cDNA 2310057M21 gene(2310057M21Rik)
ENSMUSG00000092137	myocardial zonula adherens protein(Myzap)
ENSMUSG00000041361	myocardial zonula adherens protein(Myzap)
ENSMUSG00000028419	charged multivesicular body protein 5(Chmp5)
ENSMUSG00000036403	centrosomal protein 135(Cep135)
ENSMUSG00000029866	Kell blood group(Kel)
ENSMUSG00000025393	ATP synthase, H+ transporting mitochondrial F1 complex, beta subunit(Atp5b)
ENSMUSG00000043909	transformation related protein 53 binding protein 1(Trp53bp1)
ENSMUSG00000108976	predicted gene, 29797(Gm29797)
ENSMUSG00000055334	snurportin 1(Snupn)
ENSMUSG00000069296	vomeronasal 1 receptor 195(Vmn1r195)
ENSMUSG00000060012	kinesin family member 13B(Kif13b)
ENSMUSG00000030858	RIKEN cDNA 1700007K09 gene(1700007K09Rik)
ENSMUSG00000034601	RIKEN cDNA 2700049A03 gene(2700049A03Rik)
ENSMUSG00000094379	vomeronasal 1 receptor 202(Vmn1r202)
ENSMUSG00000056481	CD248 antigen, endosialin(Cd248)
ENSMUSG00000056962	jumonji domain containing 6(Jmjd6)
ENSMUSG00000094898	vomeronasal 1 receptor 201(Vmn1r201)
ENSMUSG00000095125	vomeronasal 1 receptor 198(Vmn1r198)
ENSMUSG00000091572	vomeronasal 2, receptor 3(Vmn2r3)
ENSMUSG00000061374	Flt3 interacting zinc finger protein 1(Fiz1)
ENSMUSG00000101073	vomeronasal 1 receptor 200(Vmn1r200)
ENSMUSG00000059602	synapsin III(Syn3)
ENSMUSG00000027104	activating transcription factor 2(Atf2)
ENSMUSG00000069292	vomeronasal 1 receptor 199(Vmn1r199)
ENSMUSG00000039990	erythroid differentiation regulatory factor 1(Edrf1)
ENSMUSG00000030981	matrix metallopeptidase 21(Mmp21)
ENSMUSG00000019773	F-box protein 5(Fbxo5)
ENSMUSG00000051184	zinc finger protein 524(Zfp524)
ENSMUSG00000058748	zinc finger protein 958(Zfp958)
ENSMUSG00000040167	IKAROS family zinc finger 5(Ikzf5)
ENSMUSG00000040867	brain-enriched guanylate kinase-associated(Begain)
ENSMUSG00000032295	mannosidase, alpha, class 2C, member 1(Man2c1)
ENSMUSG00000032968	inhibin alpha(Inha)
ENSMUSG00000031508	ankyrin repeat domain 10(Ankrd10)
ENSMUSG00000056851	poly(rC) binding protein 2(Pcbp2)
ENSMUSG00000074254	cytochrome P450, family 2, subfamily a, polypeptide 4(Cyp2a4)
ENSMUSG00000040828	catsper channel auxiliary subunit delta(Catsperd)
ENSMUSG00000055360	prolactin family 2, subfamily c, member 5(Prl2c5)
ENSMUSG00000000215	insulin II(Ins2)
ENSMUSG00000041528	ring finger protein 123(Rnf123)
ENSMUSG00000032591	macrophage stimulating 1 (hepatocyte growth factor-like)(Mst1)
ENSMUSG00000020592	syndecan 1(Sdc1)
ENSMUSG00000054021	sirtuin 5(Sirt5)
ENSMUSG00000054976	neuronal tyrosine-phophorylated phosphoinositide 3-kinase adaptor 2(Nyap2)
ENSMUSG00000032204	aquaporin 9(Aqp9)
ENSMUSG00000035181	HEAT repeat containing 5A(Heatr5a)
ENSMUSG00000023048	proline rich 13(Prr13)
ENSMUSG00000021265	solute carrier family 25 (mitochondrial carrier, palmitoylcarnitine transporter), member 29(Slc25a29)
ENSMUSG00000024862	kinesin light chain 2(Klc2)
ENSMUSG00000038914	death inducer-obliterator 1(Dido1)
ENSMUSG00000002602	AXL receptor tyrosine kinase(Axl)
ENSMUSG00000020887	RIKEN cDNA A230052G05 gene(A230052G05Rik)
ENSMUSG00000033007	acid-sensing (proton-gated) ion channel family member 4(Asic4)
ENSMUSG00000042380	small integral membrane protein 12(Smim12)
ENSMUSG00000024842	calcium binding protein 4(Cabp4)
ENSMUSG00000040650	cytochrome P450, family 2, subfamily b, polypeptide 23(Cyp2b23)
ENSMUSG00000040601	NLR family, pyrin domain containing 4A(Nlrp4a)
ENSMUSG00000071072	prostaglandin E synthase 3 (cytosolic)(Ptges3)
ENSMUSG00000033970	replication factor C (activator 1) 3(Rfc3)
ENSMUSG00000021356	interferon regulatory factor 4(Irf4)
ENSMUSG00000066704	cytochrome P450, family 2, subfamily b, polypeptide 19(Cyp2b19)
ENSMUSG00000001566	motor neuron and pancreas homeobox 1(Mnx1)
ENSMUSG00000030849	fibroblast growth factor receptor 2(Fgfr2)
ENSMUSG00000043872	zinc finger, MYM domain containing 1(Zmym1)
ENSMUSG00000021974	fibroblast growth factor 9(Fgf9)
ENSMUSG00000031505	NAD(P)HX dehydratase(Naxd)
ENSMUSG00000045128	ribosomal protein L18A(Rpl18a)
ENSMUSG00000021213	aldo-keto reductase family 1, member C13(Akr1c13)
ENSMUSG00000002343	armadillo repeat containing 6(Armc6)
ENSMUSG00000047911	nucleophosmin/nucleoplasmin 2(Npm2)
ENSMUSG00000090083	ring finger protein 8(Rnf8)
ENSMUSG00000054793	cell adhesion molecule 4(Cadm4)
ENSMUSG00000030671	phosphodiesterase 3B, cGMP-inhibited(Pde3b)
ENSMUSG00000017922	prolactin family 3, subfamily c, member 1(Prl3c1)
ENSMUSG00000040570	RUN domain containing 3B(Rundc3b)
ENSMUSG00000041841	ribosomal protein L37(Rpl37)
ENSMUSG00000025001	helicase, lymphoid specific(Hells)
ENSMUSG00000029833	tripartite motif-containing 24(Trim24)
ENSMUSG00000078786	cDNA sequence BC024978(BC024978)
ENSMUSG00000037896	REST corepressor 1(Rcor1)
ENSMUSG00000032299	COMM domain containing 4(Commd4)
ENSMUSG00000021279	CDC42 binding protein kinase beta(Cdc42bpb)
ENSMUSG00000025102	RIKEN cDNA 3110040N11 gene(3110040N11Rik)
ENSMUSG00000019775	regulator of G-protein signaling 17(Rgs17)
ENSMUSG00000018565	elongator acetyltransferase complex subunit 5(Elp5)
ENSMUSG00000024826	D4, zinc and double PHD fingers family 2(Dpf2)
ENSMUSG00000041559	fibromodulin(Fmod)
ENSMUSG00000026207	SPEG complex locus(Speg)
ENSMUSG00000021779	thyroid hormone receptor beta(Thrb)
ENSMUSG00000069170	adhesion G protein-coupled receptor V1(Adgrv1)
ENSMUSG00000027259	adenosine deaminase-like(Adal)
ENSMUSG00000061751	kalirin, RhoGEF kinase(Kalrn)
ENSMUSG00000057181	RIKEN cDNA 5730455P16 gene(5730455P16Rik)
ENSMUSG00000040720	RIKEN cDNA 1110037F02 gene(1110037F02Rik)
ENSMUSG00000040205	CUB and zona pellucida-like domains 1(Cuzd1)
ENSMUSG00000028777	guanine nucleotide binding protein, alpha transducing 3(Gnat3)
ENSMUSG00000040043	RNA binding motif, single stranded interacting protein 2(Rbms2)
ENSMUSG00000021103	menage a trois 1(Mnat1)
ENSMUSG00000058486	WD repeat domain 91(Wdr91)
ENSMUSG00000037801	IQ motif containing H(Iqch)
ENSMUSG00000027285	HAUS augmin-like complex, subunit 2(Haus2)
ENSMUSG00000000214	tyrosine hydroxylase(Th)
ENSMUSG00000052139	brain and reproductive organ-expressed protein(Bre)
ENSMUSG00000109561	ankyrin repeat domain 31(Ankrd31)
ENSMUSG00000039178	TBC1 domain family, member 19(Tbc1d19)
ENSMUSG00000020884	asialoglycoprotein receptor 1(Asgr1)
ENSMUSG00000040549	cytoskeleton associated protein 5(Ckap5)
ENSMUSG00000024855	phosphofurin acidic cluster sorting protein 1(Pacs1)
ENSMUSG00000040963	asialoglycoprotein receptor 2(Asgr2)
ENSMUSG00000018572	PHD finger protein 23(Phf23)
ENSMUSG00000057234	methyltransferase like 15(Mettl15)
ENSMUSG00000047632	fibroblast growth factor binding protein 3(Fgfbp3)
ENSMUSG00000029246	phosphoribosyl pyrophosphate amidotransferase(Ppat)
ENSMUSG00000021276	cyclin-dependent kinase 2 interacting protein(Cinp)
ENSMUSG00000078773	RAD54 homolog B (S. cerevisiae)(Rad54b)
ENSMUSG00000055923	aminoadipate-semialdehyde dehydrogenase(Aasdh)
ENSMUSG00000002603	transforming growth factor, beta 1(Tgfb1)
ENSMUSG00000056602	FRY microtubule binding protein(Fry)
ENSMUSG00000018567	gamma-aminobutyric acid receptor associated protein(Gabarap)
ENSMUSG00000031754	nudix (nucleoside diphosphate linked moiety X)-type motif 21(Nudt21)
ENSMUSG00000091803	cytochrome c oxidase assembly protein 16(Cox16)
ENSMUSG00000028957	period circadian clock 3(Per3)
ENSMUSG00000030859	family with sequence similarity 24, member A(Fam24a)
ENSMUSG00000058444	mitogen-activated protein kinase kinase 5(Map2k5)
ENSMUSG00000055882	abhydrolase domain containing 16B(Abhd16b)
ENSMUSG00000041355	signal sequence receptor, beta(Ssr2)
ENSMUSG00000063179	phosphoseryl-tRNA kinase(Pstk)
ENSMUSG00000074884	small EDRK-rich factor 2(Serf2)
ENSMUSG00000038932	transcription factor-like 5 (basic helix-loop-helix)(Tcfl5)
ENSMUSG00000019774	mitochondrial translational release factor 1-like(Mtrf1l)
ENSMUSG00000042106	family with sequence similarity 212, member A(Fam212a)
ENSMUSG00000034751	microtubule associated serine/threonine kinase family member 4(Mast4)
ENSMUSG00000042581	thrombospondin, type I, domain containing 7B(Thsd7b)
ENSMUSG00000042476	ATP-binding cassette, sub-family B (MDR/TAP), member 4(Abcb4)
ENSMUSG00000050556	potassium voltage gated channel, Shab-related subfamily, member 1(Kcnb1)
ENSMUSG00000006442	spermidine synthase(Srm)
ENSMUSG00000091119	coiled-coil domain containing 152(Ccdc152)
ENSMUSG00000031233	phosphoglycerate kinase 2(Pgk2)
ENSMUSG00000094595	fibrinogen silencer binding protein(Fsbp)
ENSMUSG00000031774	family with sequence similarity 192, member A(Fam192a)
ENSMUSG00000031479	vacuolar protein sorting 36(Vps36)
ENSMUSG00000040506	autophagy/beclin 1 regulator 1(Ambra1)
ENSMUSG00000040591	RIKEN cDNA 1110051M20 gene(1110051M20Rik)
ENSMUSG00000026051	RIKEN cDNA 1500015O10 gene(1500015O10Rik)
ENSMUSG00000074890	leucine carboxyl methyltransferase 2(Lcmt2)
ENSMUSG00000027253	low density lipoprotein receptor-related protein 4(Lrp4)
ENSMUSG00000027247	Rho GTPase activating protein 1(Arhgap1)
ENSMUSG00000035203	epsin 1(Epn1)
ENSMUSG00000024941	SCY1-like 1 (S. cerevisiae)(Scyl1)
ENSMUSG00000044390	tigger transposable element derived 3(Tigd3)
ENSMUSG00000048583	insulin-like growth factor 2(Igf2)
ENSMUSG00000034801	son of sevenless homolog 2 (Drosophila)(Sos2)
ENSMUSG00000005958	Eph receptor B3(Ephb3)
ENSMUSG00000058070	echinoderm microtubule associated protein like 1(Eml1)
ENSMUSG00000024900	carnitine palmitoyltransferase 1a, liver(Cpt1a)
ENSMUSG00000096957	RIKEN cDNA E230013L22 gene(E230013L22Rik)
ENSMUSG00000069255	dual specificity phosphatase 22(Dusp22)
ENSMUSG00000025103	BTB (POZ) domain containing 1(Btbd1)
ENSMUSG00000032589	bassoon(Bsn)
ENSMUSG00000035441	myosin ID(Myo1d)
ENSMUSG00000027287	synaptosomal-associated protein 23(Snap23)
ENSMUSG00000022445	cytochrome P450, family 2, subfamily d, polypeptide 26(Cyp2d26)
ENSMUSG00000000827	tumor protein D52-like 2(Tpd52l2)
ENSMUSG00000049728	zinc finger protein 668(Zfp668)
ENSMUSG00000062201	prolactin family 3, subfamily d, member 3(Prl3d3)
ENSMUSG00000062737	prolactin family 3, subfamily d, member 1(Prl3d2)
ENSMUSG00000032358	family with sequence similarity 83, member B(Fam83b)
ENSMUSG00000056508	RIKEN cDNA 1700001K19 gene(1700001K19Rik)
ENSMUSG00000035247	HECT domain containing 1(Hectd1)
ENSMUSG00000024851	phosphatidylinositol transfer protein, membrane-associated 1(Pitpnm1)
ENSMUSG00000005034	protein kinase, cAMP dependent, catalytic, beta(Prkacb)
ENSMUSG00000057137	transmembrane protein 140(Tmem140)
ENSMUSG00000061143	mastermind like 3 (Drosophila)(Maml3)
ENSMUSG00000028059	rho/rac guanine nucleotide exchange factor (GEF) 2(Arhgef2)
ENSMUSG00000103458	predicted gene, 37013(Gm37013)
ENSMUSG00000024206	regulatory factor X, 2 (influences HLA class II expression)(Rfx2)
ENSMUSG00000079055	solute carrier family 8 (sodium/calcium exchanger), member 3(Slc8a3)
ENSMUSG00000002688	protein kinase D1(Prkd1)
ENSMUSG00000039652	cytoplasmic polyadenylation element binding protein 3(Cpeb3)
ENSMUSG00000024018	coiled-coil domain containing 167(Ccdc167)
ENSMUSG00000079625	transmembrane 4 L six family member 19(Tm4sf19)
ENSMUSG00000050304	solute carrier family 25 (mitochondrial carrier, ornithine transporter) member 2(Slc25a2)
ENSMUSG00000022389	thyrotroph embryonic factor(Tef)
ENSMUSG00000022371	collagen, type XIV, alpha 1(Col14a1)
ENSMUSG00000057170	prolactin family 3, subfamily d, member 1(Prl3d1)
ENSMUSG00000058317	ubiquitin-conjugating enzyme E2E 2(Ube2e2)
ENSMUSG00000021958	PIN2/TERF1 interacting, telomerase inhibitor 1(Pinx1)
ENSMUSG00000044139	protease, serine 53(Prss53)
ENSMUSG00000021264	YY1 transcription factor(Yy1)
ENSMUSG00000038891	prolactin family 3, subfamily b, member 1(Prl3b1)
ENSMUSG00000040298	BTB (POZ) domain containing 16(Btbd16)
ENSMUSG00000031503	collagen, type IV, alpha 2(Col4a2)
ENSMUSG00000058325	dedicator of cytokinesis 1(Dock1)
ENSMUSG00000046049	retinitis pigmentosa 1 homolog like 1(Rp1l1)
ENSMUSG00000043290	zinc finger protein 784(Zfp784)
ENSMUSG00000063060	SRY (sex determining region Y)-box 7(Sox7)
ENSMUSG00000020423	B cell translocation gene 2, anti-proliferative(Btg2)
ENSMUSG00000027132	katanin p80 subunit B like 1(Katnbl1)
ENSMUSG00000078491	predicted gene 13090(Gm13090)
ENSMUSG00000038836	ATP/GTP binding protein-like 3(Agbl3)
ENSMUSG00000079103	transglutaminase 7(Tgm7)
ENSMUSG00000032594	inositol hexaphosphate kinase 1(Ip6k1)
ENSMUSG00000027109	trans-acting transcription factor 3(Sp3)
ENSMUSG00000025396	hydroxysteroid (17-beta) dehydrogenase 6(Hsd17b6)
ENSMUSG00000046223	plasminogen activator, urokinase receptor(Plaur)
ENSMUSG00000027570	collagen, type IX, alpha 3(Col9a3)
ENSMUSG00000028989	angiopoietin-like 7(Angptl7)
ENSMUSG00000039533	monocyte to macrophage differentiation-associated 2(Mmd2)
ENSMUSG00000051910	SRY (sex determining region Y)-box 6(Sox6)
ENSMUSG00000075318	sodium channel, voltage-gated, type II, alpha(Scn2a)
ENSMUSG00000089917	uridine-cytidine kinase 1-like 1(Uckl1)
ENSMUSG00000025420	katanin p60 subunit A-like 2(Katnal2)
ENSMUSG00000045664	CDC42 effector protein (Rho GTPase binding) 2(Cdc42ep2)
ENSMUSG00000069833	AHNAK nucleoprotein (desmoyokin)(Ahnak)
ENSMUSG00000079092	prolactin family 2, subfamily c, member 2(Prl2c2)
ENSMUSG00000056457	prolactin family 2, subfamily c, member 3(Prl2c3)
ENSMUSG00000000826	DnaJ heat shock protein family (Hsp40) member C5(Dnajc5)
ENSMUSG00000021346	prolactin family 8, subfamily a, member 81(Prl8a8)
ENSMUSG00000027230	cAMP responsive element binding protein 3-like 1(Creb3l1)
ENSMUSG00000027254	microtubule-associated protein 1 A(Map1a)
ENSMUSG00000031751	autocrine motility factor receptor(Amfr)
ENSMUSG00000037461	integrator complex subunit 7(Ints7)
ENSMUSG00000014592	calmodulin binding transcription activator 1(Camta1)
ENSMUSG00000083193	RIKEN cDNA 4930595D18 gene(4930595D18Rik)
ENSMUSG00000021486	PRELI domain containing 1(Prelid1)
ENSMUSG00000028284	mitogen-activated protein kinase kinase kinase 7(Map3k7)
ENSMUSG00000012405	ribosomal protein L15(Rpl15)
ENSMUSG00000014426	mitogen-activated protein kinase kinase kinase 4(Map3k4)
ENSMUSG00000006576	solute carrier family 4 (anion exchanger), member 3(Slc4a3)
ENSMUSG00000049751	ribosomal protein L36A-like(Rpl36al)
ENSMUSG00000023050	mitogen-activated protein kinase kinase kinase 12(Map3k12)
ENSMUSG00000024835	coronin, actin binding protein 1B(Coro1b)
ENSMUSG00000027246	elongation factor RNA polymerase II-like 3(Ell3)
ENSMUSG00000032403	RIKEN cDNA 2300009A05 gene(2300009A05Rik)
ENSMUSG00000036054	SURP and G patch domain containing 2(Sugp2)
ENSMUSG00000041741	phosphodiesterase 3A, cGMP inhibited(Pde3a)
ENSMUSG00000007891	cathepsin D(Ctsd)
ENSMUSG00000030802	branched chain ketoacid dehydrogenase kinase(Bckdk)
ENSMUSG00000017421	zinc finger protein 207(Zfp207)
ENSMUSG00000023052	neuropeptide FF-amide peptide precursor(Npff)
ENSMUSG00000027291	VPS39 HOPS complex subunit(Vps39)
ENSMUSG00000040479	diacylglycerol kinase zeta(Dgkz)
ENSMUSG00000074366	oocyte specific homeobox 5(Obox5)
ENSMUSG00000033526	diphosphoinositol pentakisphosphate kinase 1(Ppip5k1)
ENSMUSG00000007721	coiled-coil domain containing 124(Ccdc124)
ENSMUSG00000024905	metallothionein-like 5, testis-specific (tesmin)(Mtl5)
ENSMUSG00000029761	caldesmon 1(Cald1)
ENSMUSG00000020594	pumilio RNA-binding family member 2(Pum2)
ENSMUSG00000018569	claudin 7(Cldn7)
ENSMUSG00000091924	vomeronasal 1 receptor 185(Vmn1r185)
ENSMUSG00000062646	glucosidase, alpha; neutral C(Ganc)
ENSMUSG00000037185	keratin 80(Krt80)
ENSMUSG00000024830	ribosomal protein S6 kinase, polypeptide 2(Rps6kb2)
ENSMUSG00000021262	Ena-vasodilator stimulated phosphoprotein(Evl)
ENSMUSG00000003623	carnitine O-octanoyltransferase(Crot)
ENSMUSG00000074736	synapse differentiation inducing 1(Syndig1)
ENSMUSG00000058006	midasin AAA ATPase 1(Mdn1)
ENSMUSG00000069294	vomeronasal 1 receptor 197(Vmn1r197)
ENSMUSG00000006134	v-crk avian sarcoma virus CT10 oncogene homolog-like(Crkl)
ENSMUSG00000034459	interferon-induced protein with tetratricopeptide repeats 1(Ifit1)
ENSMUSG00000027569	MRG/MORF4L binding protein(Mrgbp)
ENSMUSG00000092579	vomeronasal 1 receptor 62(Vmn1r62)
ENSMUSG00000027130	solute carrier family 12, member 6(Slc12a6)
ENSMUSG00000096764	solute carrier family 12, member 6(Slc12a6)
ENSMUSG00000028776	tubulointerstitial nephritis antigen-like 1(Tinagl1)
ENSMUSG00000040725	heterogeneous nuclear ribonucleoprotein U-like 1(Hnrnpul1)
ENSMUSG00000058799	nucleosome assembly protein 1-like 1(Nap1l1)
ENSMUSG00000063439	B9 protein domain 2(B9d2)
ENSMUSG00000054723	vimentin-type intermediate filament associated coiled-coil protein(Vmac)
ENSMUSG00000022151	tetratricopeptide repeat domain 33(Ttc33)
ENSMUSG00000061479	small nuclear ribonucleoprotein polypeptide A(Snrpa)
ENSMUSG00000040703	cytochrome P450, family 2, subfamily s, polypeptide 1(Cyp2s1)
ENSMUSG00000000823	zinc finger protein 512B(Zfp512b)
ENSMUSG00000028991	mechanistic target of rapamycin (serine/threonine kinase)(Mtor)
ENSMUSG00000032733	sorting nexin 33(Snx33)
ENSMUSG00000032596	ubiquitin-like modifier activating enzyme 7(Uba7)
ENSMUSG00000024816	FERM domain containing 8(Frmd8)
ENSMUSG00000049556	leucine rich repeat and Ig domain containing 1(Lingo1)
ENSMUSG00000024019	cap methyltransferase 1(Cmtr1)
ENSMUSG00000032595	cadherin-related family member 4(Cdhr4)
ENSMUSG00000040663	cardiotrophin-like cytokine factor 1(Clcf1)
ENSMUSG00000096607	RIKEN cDNA 7530416G11 gene(7530416G11Rik)
ENSMUSG00000054102	NLR family, pyrin domain containing 9A(Nlrp9a)
ENSMUSG00000042240	crystallin, beta B2(Crybb2)
ENSMUSG00000056458	MOK protein kinase(Mok)
ENSMUSG00000027249	coagulation factor II(F2)
ENSMUSG00000029352	crystallin, beta B3(Crybb3)
ENSMUSG00000032584	macrophage stimulating 1 receptor (c-met-related tyrosine kinase)(Mst1r)
ENSMUSG00000038546	RAN binding protein 9(Ranbp9)
ENSMUSG00000008604	ubiquilin 4(Ubqln4)
ENSMUSG00000036086	zinc finger, RAN-binding domain containing 3(Zranb3)
ENSMUSG00000020988	L-2-hydroxyglutarate dehydrogenase(L2hgdh)
ENSMUSG00000005986	ankyrin repeat domain 13 family, member D(Ankrd13d)
ENSMUSG00000037725	cytoskeleton associated protein 2(Ckap2)
ENSMUSG00000043998	mannoside acetylglucosaminyltransferase 2(Mgat2)
ENSMUSG00000003752	inositol 1,4,5-trisphosphate 3-kinase C(Itpkc)
ENSMUSG00000042250	peptidoglycan recognition protein 4(Pglyrp4)
ENSMUSG00000029136	ribokinase(Rbks)
ENSMUSG00000028423	nuclear transcription factor, X-box binding 1(Nfx1)
ENSMUSG00000056214	par-6 family cell polarity regulator gamma(Pard6g)
ENSMUSG00000066368	actin-like 11(Actl11)
ENSMUSG00000029545	acyl-Coenzyme A dehydrogenase, short chain(Acads)
ENSMUSG00000024818	solute carrier family 25, member 45(Slc25a45)
ENSMUSG00000025184	R3H domain and coiled-coil containing 1 like(R3hcc1l)
ENSMUSG00000032288	IMP3, U3 small nucleolar ribonucleoprotein(Imp3)
ENSMUSG00000027248	protein disulfide isomerase associated 3(Pdia3)
ENSMUSG00000034892	ribosomal protein S29(Rps29)
ENSMUSG00000034361	copine II(Cpne2)
ENSMUSG00000078591	heparan sulfate (glucosamine) 3-O-sulfotransferase 4(Hs3st4)
ENSMUSG00000024211	glutamate receptor, metabotropic 8(Grm8)
ENSMUSG00000024856	CDK2-associated protein 2(Cdk2ap2)
ENSMUSG00000027243	harbinger transposase derived 1(Harbi1)
ENSMUSG00000036620	mannoside acetylglucosaminyltransferase 4, isoenzyme B(Mgat4b)
ENSMUSG00000098509	regulator of G-protein signalling 21(Rgs21)
ENSMUSG00000096259	predicted gene 3106(Gm3106)
ENSMUSG00000059547	F-box and WD-40 domain protein 26(Fbxw26)
ENSMUSG00000051339	RIKEN cDNA 2900026A02 gene(2900026A02Rik)
ENSMUSG00000103144	protocadherin gamma subfamily A, 1(Pcdhga1)
ENSMUSG00000028073	platelet endothelial aggregation receptor 1(Pear1)
ENSMUSG00000030235	solute carrier organic anion transporter family, member 1c1(Slco1c1)
ENSMUSG00000029553	transcription factor EC(Tfec)
ENSMUSG00000021961	RIKEN cDNA 4930578I06 gene(4930578I06Rik)
ENSMUSG00000020818	major facilitator superfamily domain containing 11(Mfsd11)
ENSMUSG00000009378	solute carrier family 16 (monocarboxylic acid transporters), member 12(Slc16a12)
ENSMUSG00000049401	opioid growth factor receptor(Ogfr)
ENSMUSG00000030801	K(lysine) acetyltransferase 8(Kat8)
ENSMUSG00000041852	transcription factor 20(Tcf20)
ENSMUSG00000090266	methyltransferase like 23(Mettl23)
ENSMUSG00000035148	G protein-coupled receptor 33(Gpr33)
ENSMUSG00000033308	dihydropyrimidine dehydrogenase(Dpyd)
ENSMUSG00000002908	potassium intermediate/small conductance calcium-activated channel, subfamily N, member 1(Kcnn1)
ENSMUSG00000022382	wingless-type MMTV integration site family, member 7B(Wnt7b)
ENSMUSG00000032402	SMAD family member 3(Smad3)
ENSMUSG00000031681	SMAD family member 1(Smad1)
ENSMUSG00000030852	transforming, acidic coiled-coil containing protein 2(Tacc2)
ENSMUSG00000021485	Max dimerization protein 3(Mxd3)
ENSMUSG00000040385	protein phosphatase 1, catalytic subunit, alpha isoform(Ppp1ca)
ENSMUSG00000022763	apoptosis-inducing factor, mitochondrion-associated 3(Aifm3)
ENSMUSG00000089661	melanoma inhibitory activity(Mia)
ENSMUSG00000095538	melanoma inhibitory activity(Mia)
ENSMUSG00000027573	GID complex subunit 8(Gid8)
ENSMUSG00000051703	transmembrane protein 198(Tmem198)
ENSMUSG00000048895	cyclin-dependent kinase 5, regulatory subunit 1 (p35)(Cdk5r1)
ENSMUSG00000024908	protein phosphatase 6, regulatory subunit 3(Ppp6r3)
ENSMUSG00000042203	TBC1 domain family, member 22B(Tbc1d22b)
ENSMUSG00000012535	transportin 3(Tnpo3)
ENSMUSG00000054555	a disintegrin and metallopeptidase domain 12 (meltrin alpha)(Adam12)
ENSMUSG00000027286	leucine rich repeat containing 57(Lrrc57)
ENSMUSG00000001569	nucleolar protein with MIF4G domain 1(Nom1)
ENSMUSG00000032997	chondroitin polymerizing factor(Chpf)
ENSMUSG00000034310	transmembrane protein 132D(Tmem132d)
ENSMUSG00000010721	limb region 1(Lmbr1)
ENSMUSG00000037904	ankyrin repeat domain 9(Ankrd9)
ENSMUSG00000031129	solute carrier family 9 (sodium/hydrogen exchanger), member 9(Slc9a9)
ENSMUSG00000072972	a disintegrin and metallopeptidase domain 4(Adam4)
ENSMUSG00000008575	nuclear factor I/B(Nfib)
ENSMUSG00000021263	delta(4)-desaturase, sphingolipid 2(Degs2)
ENSMUSG00000035228	coiled-coil domain containing 106(Ccdc106)
ENSMUSG00000024811	tankyrase, TRF1-interacting ankyrin-related ADP-ribose polymerase 2(Tnks2)
ENSMUSG00000002608	coiled-coil domain containing 97(Ccdc97)
ENSMUSG00000024873	cornichon family AMPA receptor auxiliary protein 2(Cnih2)
ENSMUSG00000033009	2-oxoglutarate and iron-dependent oxygenase domain containing 1(Ogfod1)
ENSMUSG00000046899	prolactin family 7, subfamily a, member 2(Prl7a2)
ENSMUSG00000074252	predicted gene 10654(Gm10654)
ENSMUSG00000006488	prolactin family 7, subfamily a, member 1(Prl7a1)
ENSMUSG00000004637	WW domain-containing oxidoreductase(Wwox)
ENSMUSG00000021345	prolactin family 8, subfamily a, member 6(Prl8a6)
ENSMUSG00000090655	vomeronasal 2, receptor 120(Vmn2r120)
ENSMUSG00000063200	nucleolar protein 7(Nol7)
ENSMUSG00000004730	adhesion G protein-coupled receptor E1(Adgre1)
ENSMUSG00000032593	adhesion molecule with Ig like domain 3(Amigo3)
ENSMUSG00000020865	ATP-binding cassette, sub-family C (CFTR/MRP), member 3(Abcc3)
ENSMUSG00000024207	acyl-CoA synthetase bubblegum family member 2(Acsbg2)
ENSMUSG00000050079	ring finger and SPRY domain containing 1(Rspry1)
ENSMUSG00000074405	zinc finger protein 865(Zfp865)
ENSMUSG00000069259	prolactin family 6, subfamily a, member 1(Prl6a1)
ENSMUSG00000056071	S100 calcium binding protein A9 (calgranulin B)(S100a9)
ENSMUSG00000016128	StAR-related lipid transfer (START) domain containing 13(Stard13)
ENSMUSG00000021342	prolactin(Prl)
ENSMUSG00000033498	stereocilin(Strc)
ENSMUSG00000030862	carboxypeptidase X 2 (M14 family)(Cpxm2)
ENSMUSG00000024858	G protein-coupled receptor kinase 2(Grk2)
ENSMUSG00000021278	amnionless(Amn)
ENSMUSG00000029238	circadian locomotor output cycles kaput(Clock)
ENSMUSG00000026211	obscurin-like 1(Obsl1)
ENSMUSG00000096742	predicted gene 6367(Gm6367)
ENSMUSG00000056228	cysteinyl-tRNA synthetase 2 (mitochondrial)(putative)(Cars2)
ENSMUSG00000048108	transmembrane protein 72(Tmem72)
ENSMUSG00000025395	DNA primase, p49 subunit(Prim1)
ENSMUSG00000035357	PDZ domain containing RING finger 3(Pdzrn3)
ENSMUSG00000031748	guanine nucleotide binding protein, alpha O(Gnao1)
ENSMUSG00000020728	centrosomal protein 112(Cep112)
ENSMUSG00000024940	latent transforming growth factor beta binding protein 3(Ltbp3)
ENSMUSG00000021458	RIKEN cDNA 2010111I01 gene(2010111I01Rik)
ENSMUSG00000040774	choline/ethanolaminephosphotransferase 1(Cept1)
ENSMUSG00000025154	Rho GTPase activating protein 19(Arhgap19)
ENSMUSG00000024653	secretoglobin, family 1A, member 1 (uteroglobin)(Scgb1a1)
ENSMUSG00000000308	creatine kinase, mitochondrial 1, ubiquitous(Ckmt1)
ENSMUSG00000032590	acylpeptide hydrolase(Apeh)
ENSMUSG00000032936	CaM kinase-like vesicle-associated(Camkv)
ENSMUSG00000066877	non-catalytic region of tyrosine kinase adaptor protein 2(Nck2)
ENSMUSG00000080268	breast cancer metastasis-suppressor 1(Brms1)
ENSMUSG00000053950	ADNP homeobox 2(Adnp2)
ENSMUSG00000036377	RIKEN cDNA C530008M17 gene(C530008M17Rik)
ENSMUSG00000024913	low density lipoprotein receptor-related protein 5(Lrp5)
ENSMUSG00000055737	growth hormone receptor(Ghr)
ENSMUSG00000027245	huntingtin interacting protein K(Hypk)
ENSMUSG00000039851	RIKEN cDNA 4932438H23 gene(4932438H23Rik)
ENSMUSG00000034116	vav 1 oncogene(Vav1)
ENSMUSG00000046110	serine incorporator 4(Serinc4)
ENSMUSG00000004677	myosin IXb(Myo9b)
ENSMUSG00000045777	interferon induced transmembrane protein 10(Ifitm10)
ENSMUSG00000024870	RAB1B, member RAS oncogene family(Rab1b)
ENSMUSG00000018574	acyl-Coenzyme A dehydrogenase, very long chain(Acadvl)
ENSMUSG00000072720	myosin XVIIIb(Myo18b)
ENSMUSG00000028955	vesicle-associated membrane protein 3(Vamp3)
ENSMUSG00000040495	cholinergic receptor, muscarinic 4(Chrm4)
ENSMUSG00000023051	TARBP2, RISC loading complex RNA binding subunit(Tarbp2)
ENSMUSG00000099083	activating transcription factor 7(Atf7)
ENSMUSG00000052414	activating transcription factor 7(Atf7)
ENSMUSG00000061315	nascent polypeptide-associated complex alpha polypeptide(Naca)
ENSMUSG00000040133	G protein-coupled receptor 176(Gpr176)
ENSMUSG00000017428	proteasome (prosome, macropain) 26S subunit, non-ATPase, 11(Psmd11)
ENSMUSG00000005917	orthodenticle homeobox 1(Otx1)
ENSMUSG00000042216	small G protein signaling modulator 1(Sgsm1)
ENSMUSG00000021484	lectin, mannose-binding 2(Lman2)
ENSMUSG00000075040	zinc finger protein 408(Zfp408)
ENSMUSG00000021972	homeobox containing 1(Hmbox1)
ENSMUSG00000027272	ubiquitin protein ligase E3 component n-recognin 1(Ubr1)
ENSMUSG00000030861	acyl-Coenzyme A dehydrogenase, short/branched chain(Acadsb)
ENSMUSG00000026208	desmin(Des)
ENSMUSG00000035067	X-linked Kx blood group related 6(Xkr6)
ENSMUSG00000028788	protein tyrosine phosphatase 4a2(Ptp4a2)
ENSMUSG00000021775	nuclear receptor subfamily 1, group D, member 2(Nr1d2)
ENSMUSG00000107456	predicted gene 10400(Gm10400)
ENSMUSG00000039830	oligodendrocyte transcription factor 2(Olig2)
ENSMUSG00000024857	calcium binding protein 2(Cabp2)
ENSMUSG00000033021	GDP-mannose pyrophosphorylase A(Gmppa)
ENSMUSG00000017264	exosome component 10(Exosc10)
ENSMUSG00000029544	calcium binding protein 1(Cabp1)
ENSMUSG00000028062	late endosomal/lysosomal adaptor, MAPK and MTOR activator 2(Lamtor2)
ENSMUSG00000058709	egl-9 family hypoxia-inducible factor 2(Egln2)
ENSMUSG00000039126	prune homolog 2(Prune2)
ENSMUSG00000054733	methionine sulfoxide reductase A(Msra)
ENSMUSG00000033486	cation channel, sperm associated 2(Catsper2)
ENSMUSG00000021139	Synj2bp-cox16 readthrough(Synj2bp-cox16)
ENSMUSG00000015837	sequestosome 1(Sqstm1)
ENSMUSG00000029763	exocyst complex component 4(Exoc4)
ENSMUSG00000046806	RIKEN cDNA 3110062M04 gene(3110062M04Rik)
ENSMUSG00000044724	G protein-coupled receptor 152(Gpr152)
ENSMUSG00000042129	Ras association (RalGDS/AF-6) domain family member 4(Rassf4)
ENSMUSG00000023307	membrane-associated ring finger (C3HC4) 5(March5)
ENSMUSG00000067297	interferon induced protein with tetratricopeptide repeats 1B like 2(Ifit1bl2)
ENSMUSG00000035653	leucine rich repeat and fibronectin type III domain containing 5(Lrfn5)
ENSMUSG00000028487	basonuclin 2(Bnc2)
ENSMUSG00000021275	tectonin beta-propeller repeat containing 2(Tecpr2)
ENSMUSG00000021669	collagen, type IV, alpha 3 (Goodpasture antigen) binding protein(Col4a3bp)
ENSMUSG00000002372	RAN binding protein 3(Ranbp3)
ENSMUSG00000017969	prostaglandin I2 (prostacyclin) synthase(Ptgis)
ENSMUSG00000037257	alpha- and gamma-adaptin binding protein(Aagab)
ENSMUSG00000037957	WD repeat domain 20(Wdr20)
ENSMUSG00000029550	signal peptide peptidase 3(Sppl3)
ENSMUSG00000053774	UBX domain protein 7(Ubxn7)
ENSMUSG00000043964	ORAI calcium release-activated calcium modulator 3(Orai3)
ENSMUSG00000052471	predicted gene 9881(Gm9881)
ENSMUSG00000053111	fibronectin type 3 and ankyrin repeat domains 1(Fank1)
ENSMUSG00000034533	sodium channel, voltage-gated, type X, alpha(Scn10a)
ENSMUSG00000028282	caspase 8 associated protein 2(Casp8ap2)
ENSMUSG00000022760	THAP domain containing 7(Thap7)
ENSMUSG00000025544	transmembrane 9 superfamily member 2(Tm9sf2)
ENSMUSG00000033826	dynein, axonemal, heavy chain 8(Dnah8)
ENSMUSG00000029235	phosducin-like 2(Pdcl2)
ENSMUSG00000024854	polymerase (DNA-directed), delta 4(Pold4)
ENSMUSG00000032511	sodium channel, voltage-gated, type V, alpha(Scn5a)
ENSMUSG00000096145	vitamin K epoxide reductase complex, subunit 1(Vkorc1)
ENSMUSG00000079110	calpain 3(Capn3)
ENSMUSG00000023039	keratin 7(Krt7)
ENSMUSG00000055633	zinc finger protein 580(Zfp580)
ENSMUSG00000051316	TATA-box binding protein associated factor 7(Taf7)
ENSMUSG00000050619	zinc finger SCAN domains 29(Zscan29)
ENSMUSG00000028977	castor zinc finger 1(Casz1)
ENSMUSG00000018707	dynein cytoplasmic 1 heavy chain 1(Dync1h1)
ENSMUSG00000033705	START domain containing 9(Stard9)
ENSMUSG00000027131	ER membrane protein complex subunit 4(Emc4)
ENSMUSG00000090935	synaptojanin 2 binding protein(Synj2bp)
ENSMUSG00000020866	calcium channel, voltage-dependent, T type, alpha 1G subunit(Cacna1g)
ENSMUSG00000042401	cartilage acidic protein 1(Crtac1)
ENSMUSG00000026450	chitinase 1 (chitotriosidase)(Chit1)
ENSMUSG00000070719	phospholipase A2, group IVD(Pla2g4d)
ENSMUSG00000032199	polymerase (RNA) II (DNA directed) polypeptide M(Polr2m)
ENSMUSG00000040856	delta-like 1 homolog (Drosophila)(Dlk1)
ENSMUSG00000022761	leucine-zipper-like transcriptional regulator, 1(Lztr1)
ENSMUSG00000020886	discs, large homolog 4 (Drosophila)(Dlg4)
ENSMUSG00000024875	Yip1 interacting factor homolog A (S. cerevisiae)(Yif1a)
ENSMUSG00000045826	protein tyrosine phosphatase, receptor type, C polypeptide-associated protein(Ptprcap)
ENSMUSG00000030435	U2 small nuclear ribonucleoprotein auxiliary factor (U2AF) 2(U2af2)
ENSMUSG00000021772	NFKB inhibitor interacting Ras-like protein 1(Nkiras1)
ENSMUSG00000021774	ubiquitin-conjugating enzyme E2E 1(Ube2e1)
ENSMUSG00000052087	regulator of G-protein signaling 14(Rgs14)
ENSMUSG00000048856	solute carrier family 25, member 47(Slc25a47)
ENSMUSG00000040054	bromodomain adjacent to zinc finger domain, 2A(Baz2a)
ENSMUSG00000029236	neuromedin U(Nmu)
ENSMUSG00000019261	microtubule-associated protein 1S(Map1s)
ENSMUSG00000034883	leucine rich repeat protein 1(Lrr1)
ENSMUSG00000025423	protein inhibitor of activated STAT 2(Pias2)
ENSMUSG00000074151	NLR family, CARD domain containing 5(Nlrc5)
ENSMUSG00000042302	EH domain binding protein 1(Ehbp1)
ENSMUSG00000029830	SV2 related protein homolog (rat)-like(Svopl)
ENSMUSG00000002395	unconventional SNARE in the ER 1 homolog (S. cerevisiae)(Use1)
ENSMUSG00000042388	discs, large (Drosophila) homolog-associated protein 3(Dlgap3)
ENSMUSG00000048578	malectin(Mlec)
ENSMUSG00000021271	zinc finger protein 839(Zfp839)
ENSMUSG00000027244	autophagy related 13(Atg13)
ENSMUSG00000070284	GDP-mannose pyrophosphorylase B(Gmppb)
ENSMUSG00000039156	stromal interaction molecule 2(Stim2)
ENSMUSG00000024824	RAD9 checkpoint clamp component A(Rad9a)
ENSMUSG00000075703	ethanolaminephosphotransferase 1 (CDP-ethanolamine-specific)(Ept1)
ENSMUSG00000070371	protease, serine 36(Prss36)
ENSMUSG00000026623	lysophosphatidylglycerol acyltransferase 1(Lpgat1)
ENSMUSG00000026213	serine/threonine kinase 11 interacting protein(Stk11ip)
ENSMUSG00000037605	adhesion G protein-coupled receptor L3(Adgrl3)
ENSMUSG00000090581	vomeronasal 2, receptor 6(Vmn2r6)
ENSMUSG00000041654	solute carrier family 39 (metal ion transporter), member 11(Slc39a11)
ENSMUSG00000042557	transcriptional regulator, SIN3A (yeast)(Sin3a)
ENSMUSG00000032583	MON1 homolog A, secretory traffciking associated(Mon1a)
ENSMUSG00000006205	HtrA serine peptidase 1(Htra1)
ENSMUSG00000005102	eukaryotic translation initiation factor 2 alpha kinase 4(Eif2ak4)
ENSMUSG00000075289	carnosine synthase 1(Carns1)
ENSMUSG00000013584	aldehyde dehydrogenase family 1, subfamily A2(Aldh1a2)
ENSMUSG00000036745	tubulin tyrosine ligase-like family, member 7(Ttll7)
ENSMUSG00000030806	syntaxin 1B(Stx1b)
ENSMUSG00000068999	vomeronasal 2, receptor 5(Vmn2r5)
ENSMUSG00000027263	tubulin, gamma complex associated protein 4(Tubgcp4)
ENSMUSG00000023393	solute carrier family 17, member 9(Slc17a9)
ENSMUSG00000069769	musashi RNA-binding protein 2(Msi2)
ENSMUSG00000040268	pleckstrin homology domain containing, family A (phosphoinositide binding specific) member 1(Plekha1)
ENSMUSG00000034789	RAB24, member RAS oncogene family(Rab24)
ENSMUSG00000022322	Shc SH2-domain binding protein 1(Shcbp1)
ENSMUSG00000024907	galanin(Gal)
ENSMUSG00000053291	RAB4B, member RAS oncogene family(Rab4b)
ENSMUSG00000031480	thrombospondin, type I, domain 1(Thsd1)
ENSMUSG00000032298	nei endonuclease VIII-like 1 (E. coli)(Neil1)
ENSMUSG00000030811	F-box and leucine-rich repeat protein 19(Fbxl19)
ENSMUSG00000031504	RAB20, member RAS oncogene family(Rab20)
ENSMUSG00000042308	SET domain containing 1A(Setd1a)
ENSMUSG00000038605	sterile alpha motif domain containing 10(Samd10)
ENSMUSG00000049739	zinc finger protein 646(Zfp646)
ENSMUSG00000094313	vomeronasal 1 receptor 61(Vmn1r61)
ENSMUSG00000027284	congenital dyserythropoietic anemia, type I (human)(Cdan1)
ENSMUSG00000046971	phospholipase A2, group IVF(Pla2g4f)
ENSMUSG00000042289	hydroxy-delta-5-steroid dehydrogenase, 3 beta- and steroid delta-isomerase 7(Hsd3b7)
ENSMUSG00000025431	cysteine-rich secretory protein 1(Crisp1)
ENSMUSG00000000792	solute carrier family 5 (sodium iodide symporter), member 5(Slc5a5)
ENSMUSG00000024883	Ras and Rab interactor 1(Rin1)
ENSMUSG00000057363	UDP-glucuronate decarboxylase 1(Uxs1)
ENSMUSG00000040125	G protein-coupled receptor 26(Gpr26)
ENSMUSG00000025433	cysteine-rich secretory protein 3(Crisp3)
ENSMUSG00000020888	dishevelled segment polarity protein 2(Dvl2)
ENSMUSG00000021277	TNF receptor-associated factor 3(Traf3)
ENSMUSG00000021668	polymerase (DNA directed), kappa(Polk)
ENSMUSG00000050697	protein kinase, AMP-activated, alpha 1 catalytic subunit(Prkaa1)
ENSMUSG00000066964	transmembrane protein 211(Tmem211)
ENSMUSG00000002379	NADH dehydrogenase (ubiquinone) 1 alpha subcomplex 11(Ndufa11)
ENSMUSG00000033808	transmembrane protein 87A(Tmem87a)
ENSMUSG00000041849	caspase recruitment domain family, member 6(Card6)
ENSMUSG00000027568	neurotensin receptor 1(Ntsr1)
ENSMUSG00000046079	leucine rich repeat containing 8D(Lrrc8d)
ENSMUSG00000027288	zinc finger protein 106(Zfp106)
ENSMUSG00000002455	pre-mRNA splicing factor 6(Prpf6)
ENSMUSG00000092094	zinc finger protein 804B(Zfp804b)
ENSMUSG00000028975	peroxisomal biogenesis factor 14(Pex14)
ENSMUSG00000034616	slingshot homolog 3 (Drosophila)(Ssh3)
ENSMUSG00000022091	sorbin and SH3 domain containing 3(Sorbs3)
ENSMUSG00000040565	B-TFIID TATA-box binding protein associated factor 1(Btaf1)
ENSMUSG00000028072	neurotrophic tyrosine kinase, receptor, type 1(Ntrk1)
ENSMUSG00000032586	TRAF-interacting protein(Traip)
ENSMUSG00000072974	predicted gene 4787(Gm4787)
ENSMUSG00000032290	protein tyrosine phosphatase, non-receptor type 9(Ptpn9)
ENSMUSG00000049940	progesterone receptor membrane component 2(Pgrmc2)
ENSMUSG00000030800	protease, serine 8 (prostasin)(Prss8)
ENSMUSG00000061451	transmembrane protein 151A(Tmem151a)
ENSMUSG00000020973	dynein, axonemal assembly factor 2(Dnaaf2)
ENSMUSG00000016541	ataxin 10(Atxn10)
ENSMUSG00000022510	transformation related protein 63(Trp63)
ENSMUSG00000064373	selenoprotein P, plasma, 1(Sepp1)
ENSMUSG00000021488	nuclear receptor-binding SET-domain protein 1(Nsd1)
ENSMUSG00000027239	midkine(Mdk)
ENSMUSG00000068083	cytochrome P450, family 2, subfamily d, polypeptide 40(Cyp2d40)
ENSMUSG00000066772	oocyte specific homeobox 3(Obox3)
ENSMUSG00000021708	RAS protein-specific guanine nucleotide-releasing factor 2(Rasgrf2)
ENSMUSG00000038883	prolactin family 3, subfamily a, member 1(Prl3a1)
ENSMUSG00000034120	serine/arginine-rich splicing factor 2(Srsf2)
ENSMUSG00000057716	transmembrane protein 178B(Tmem178b)
ENSMUSG00000048677	two pore segment channel 2(Tpcn2)
ENSMUSG00000018259	prolactin family 8, subfamily a, member 2(Prl8a2)
ENSMUSG00000024847	aryl-hydrocarbon receptor-interacting protein(Aip)
