# Supplementary material for: Population genomics of invasive rodents on islands: Genetic consequences of colonization and prospects for localized synthetic gene drive
Source: Evol Appl. 2021 Mar 10;14(5):1421–35. doi: 10.1111/eva.13210 (PMC8127709; doi:10.1111/eva.13210)
Supplement: Supplementary file 3 — Table S6 [file EVA-14-1421-s003.xlsx]

## Sheet: Sheet1
Table S6. SNPs identifed as locally-fixed alleles (LFAs) in island mouse populations (filtered for 'source' allele frequency ≤ 0.50). REF is the allele in mm10 reference genome, ALT is the alternate allele observed. Estimated allele frequency for ALT in each paired 'source' population is provided in columns E - H. Dashes indicate poulations for which that particular SNP was not identified as an L…
				ALT allele frequency in 'source' population
Chrom.	Position	REF	ALT	Farallon v. San Francisco	Midway v. Honolulu	Thevenard v. Jurien Bay	Whitlock-Boullanger v. Jurien Bay	Sequence (SNP)
1	57996224	G	C	0.283019	-	-	-	GGACGCGGAGCCGCCGCCGGGACGCGGAGCC
1	58000011	T	C	0.5	-	-	-	TAGCGCGGGCCCTTATCACAACAACAGAGCA
1	58017497	G	A	0.305556	-	-	-	CTGGGAGGTCACTGGGATGCAGAAACAAAGC
1	58017737	C	G	0.468085	-	-	0.333333	CAGATTTTTGTACAACATTGCCAAGAGGAAG
2	24423015	A	G	0.469697	-	-	-	TACGGGGTGTGGCTGACTCACTGTAGGAGGA
3	66219936	T	C	0.5	-	-	-	GCTTTGGAGCGTTTATCATTCATCCCGCTCA
4	41766118	T	C	-	-	-	0.470588	GATCCACCCCAAGGATATCTCTAGTGCGTCC
4	43650226	T	C	-	-	-	0.44	GCTCGAATGGCCCTATCCATGCACCAGAAAT
4	101764947	A	G	-	-	-	0.5	TCTCCTCAAAACAGAAAACGAAAACCAGATT
4	154139937	A	G	-	-	0.416667	-	CTGCCGCAGGCTTAGAGGCGGCGGCGAGGGG
5	4758012	G	C	-	-	0.473684	0.473684	CTCTCCCTCGCGCGCGCAACTCGCAGCCTCT
5	72580314	C	G	-	-	0.375	-	GTGCTTTGCGGGGAGCCTCCTTGTCCTGCTC
5	72580340	G	C	-	-	0.272727	-	AGGGGCATCCGAATCGGGGAGGCCTGGTCTC
5	90495990	T	C	-	0.272727	-	-	CATGAGACGGAACTCTTCTGGATGAAATTTG
5	98030733	T	C	-	-	0.314286	-	GAGGAGAGAGAGCGATCCCAACAGCTGCCAC
5	106871861	G	A	-	-	-	0.361702	TTTCATTTACAAACTGCTTCTTTCCATAGCT
5	106893536	A	G	0.277778	-	-	-	GTGTCAAACTGCAACAGACTGCAGTAGCTGT
5	106911570	C	T	-	-	-	0.371429	GTTTGGGTAAGTTTCCCTCTTTGCTTATTTT
5	150536818	A	C	-	0.243243	-	-	GAAGAACATGAAGCCACAACTCAACCTTTAC
5	150567652	G	A	-	0.329114	-	-	TGCTTGAGGGAGACAGAAGAAGCTTATACAC
5	150569433	A	T	-	0.252632	-	-	GTAGGGCCCAGGTCCAGAGGCCAGACCAGCA
6	43307604	A	G	-	0.488889	-	-	GGGCAGAATCCTGCAATCATCCTGGATGGGC
6	115490033	T	C	-	-	-	0.305556	CACCCAGAGTCCTCTTGCAGCTCAAGCTGAA
7	19375580	T	C	-	-	-	0.421053	GCGGGCGCCAACGTCTGGACTTCCTCATCGC
7	56124375	G	A	-	0.28	-	-	ATTATGGGTATGCTAGGCTGGCCTGGCCTGG
7	143804088	T	C	0.349206	-	-	-	CAGGCTGAAGATGCCTGCAACTTCCCGGTCA
8	18631712	T	C	-	-	0.413793	-	CCTTCAAAGGAGAGCTGAAAGCTCCAGACAG
10	62275827	T	C	-	-	0.5	0.5	TTCATCTCCTCCATGTCACCATCTCCACGTT
10	63366731	T	C	-	-	-	0.354167	CGAAACCTGGGGTGTTCCTTCACCACGCACC
10	100523240	T	C	0.428571	-	-	-	CTTCAAGATTGCAGCTTTCAGGAAATGGCCA
11	32423105	T	C	-	-	-	0.378378	CGAAGACCCCCACCCTACCTGTGGTCCCACC
12	16584511	T	G	-	0.205479	-	-	TTCCAATGGGCCTGCTCCCAATGCTCACCTG
12	21325479	T	G	-	-	0.5	-	CTGGTGGTCCAGTTTTGGATGGTGTCCATCC
14	20737331	A	G	0.253731	-	-	-	TCCCGGCGGTGCCACAATTGAGCCACTTGCC
14	55618352	T	C	0.333333	-	-	-	GGTATGGTGCGCGTTTTGGACAGAATCCTGA
14	55622691	G	C	0.386364	-	-	-	GCACTCTCACCTCCAGTGCTGGTTTGGTCTC
14	70556016	T	C	0.32	-	-	-	CTATCAGTTTCCAAGTTTTGCAGTCTTGCTT
15	10314222	T	C	0.470588	-	-	-	CATCTGCACTTGCTTTCTGAAGCAAAACATG
15	83616669	T	C	0.261538	-	-	-	TTGGCTGGCCGCTGGTGGTTCCCTCCAGTGC
15	83616717	A	G	0.209677	-	-	-	TAGAACTGGTTCCGAAGCCCAAGACCTGGAC
15	85065005	A	G	-	-	-	0.354839	CTCTGGGCTTCCGGTAATTGATACTCGTGGT
15	97857570	T	C	0.416667	-	-	-	GTGTTGGATAGGCGGTGATGTAGGTCTGCAG
15	102339951	C	T	-	0.494253	-	-	GGCAGAAGGAGTAGTCCTACTCACCTAAAGA
16	96003102	G	C	-	-	-	0.235294	CTGGGGTACAAGCAAGCTCAATGCAGTCTTT
17	12683861	A	G	0.230769	-	-	-	CCTTGCGCTGTGGGTATCCCTTTCCTTCAGG
17	35980057	T	C	0.259615	-	-	-	GCTGACGTCACCGCGTCTCCCCGCCGCTCGC
17	66436170	A	G	0.206349	-	-	-	GCCTTAGCGCGCTTCATTCGTTGTCGTCTTC
18	12197219	T	C	0.477612	-	-	-	CTGCAGCAGGACGACTAGTGACGTTGTAGAG
18	12202256	A	G	0.363636	-	-	-	GTGAAAGAAATGGTCAGATGCTTCGCTCAGC
18	20524681	G	C	-	-	0.358974	0.358974	TCTCAGGTATATCCAGCCCAGTGCTCAGAGA
18	20525233	T	C	-	-	0.485714	0.485714	TGGTTGGCTGTGTATTAGAATACACAGATAA
18	59409050	G	A	-	-	-	0.27027	CTACCGCACCATCCAGAGATCTCCGAGCTCC
18	59409342	A	G	-	-	-	0.341463	CTCATCGACTTCAAGACAAGAGTAGGGGCCG
